# Supplementary material for: Identification and Expression Analysis of the WOX Transcription Factor Family in Foxtail Millet (Setaria italica L.)
Source: Genes (Basel). 2024 Apr 10;15(4):476. doi: 10.3390/genes15040476 (PMC11050393; doi:10.3390/genes15040476)
Supplement: Supplementary file 1 [file genes-15-00476-s001.zip]

Archive with 7 entries (7 files):
- Figure S1. SiWOX protein amino acid multiple sequence alignment results...pdf
- Figure S2. Weblogo plots of the 12 conserved motifs of SiWOX peptids..pdf
- Table S1. Primers used to amplify the SiWOX genes and reference gene for qPCR..xlsx
- Table S2. WOX genes used for phylogenetic tree in Arabidopsis, Rice, Tomato, Green foxtail, Foxtail millet and Maize..xlsx
- Table S3. The Cis-element analysis of SiWOXs promoter...xlsx
- Table S4. The Transcripts Per Million (TPM) values of the SiWOX genes in different tissues..xlsx
- Text S1. Information about SiWOXs protein amino acid ...txt
