# Supplementary material for: Identification and Expression Analysis of the WOX Transcription Factor Family in Foxtail Millet (Setaria italica L.)
Source: Genes (Basel). 2024 Apr 10;15(4):476. doi: 10.3390/genes15040476 (PMC11050393; doi:10.3390/genes15040476)
Supplement: Supplementary file 1 [file genes-15-00476-s001.zip › Table S1. Primers used to amplify the SiWOX genes and reference gene for qPCR..xlsx]

## Sheet: Sheet1
Table S1. Primers used to amplify the SiWOX genes and reference gene for qPCR.
Gene name	Forward primer	Reverse primer
	(5'→3')	(5'→3')
SiWOX1	ACGTGATGCTAGTCCACTCC	GAAGTAGCTCTCGCCCATCT
SiWOX2	CAATGTGGGCGGAAAGAGTG	TGGATCTGCTCCGAGTTGG
SiWOX6	GGCCAGATGTCCTTCTACGA	TCATCCAAACATGTCGAAGCC
SiWOX7	CTCTGCAGCCCACCTTCC	CTGGAGGCCGAAGAAGTCAT
SiWOX10	CTTCACCATTTCCATGTGGCT	TACAGCATCTCCAGCACCTT
SiWOX13	TGTTCATCAACGGAGTCCCA	GCCTCGCCACCAAGAAATAG
Si9g37480 (reference)	ATGGCCCGTACCAAGCAAACT	GGATCTCACGGAGGGCAACAGT
