# Supplementary material for: Identification and Expression Analysis of the WOX Transcription Factor Family in Foxtail Millet (Setaria italica L.)
Source: Genes (Basel). 2024 Apr 10;15(4):476. doi: 10.3390/genes15040476 (PMC11050393; doi:10.3390/genes15040476)
Supplement: Supplementary file 1 [file genes-15-00476-s001.zip › Table S2. WOX genes used for phylogenetic tree in Arabidopsis, Rice, Tomato, Green foxtail, Foxtail millet and Maize..xlsx]

## Sheet: Sheet1
Table S2. WOX genes used for phylogenetic tree in Arabidopsis, Rice, Tomato, Green foxtail, Foxtail millet and Maize.
species	Gene name	Gene ID	species	Gene name	Gene ID
Maize	ZmWOX2A	Zm00001d042920	Arabidopsis	AtWOX1	AT3G18010
Maize	ZmWOX2B	Zm00001d012419	Arabidopsis	AtWOX2	AT5G59340
Maize	ZmWOX3B	Zm00001d010998	Arabidopsis	AtWOX3	AT2G28610
Maize	ZmWOX3A	Zm00001d035535	Arabidopsis	AtWOX4	AT1G46480
Maize	ZmWOX5A	Zm00001d012330	Arabidopsis	AtWOX5	AT3G11260
Maize	ZmWOX5B	Zm00001d042821	Arabidopsis	AtWOX6	At2g01500
Maize	ZmWOX9A	Zm00001d011537	Arabidopsis	AtWOX7	AT5G05770
Maize	ZmWOX9B	Zm00001d043937	Arabidopsis	AtWOX8	AT5G45980
Maize	ZmWOX9C	Zm00001d039017	Arabidopsis	AtWOX9	AT2G33880
Maize	ZmWOX12A	Zm00001d022524	Arabidopsis	AtWOX10	AT1G20710
Maize	ZmWOX12B	Zm00001d047559	Arabidopsis	AtWOX11	AT3G03660
Maize	ZmWOX13A	Zm00001d043076	Arabidopsis	AtWOX12	AT5G17810
Maize	ZmWOX13B	Zm00001d012516	Arabidopsis	AtWOX13	AT4G35550
Maize	ZmNS1	Zm00001d004889	Arabidopsis	AtWOX14	AT1G20700
Maize	ZmNS2	Zm00001d052598	Arabidopsis	AtWOX15	AT5G46010
Maize	ZmWUS1	Zm00001d001948	Arabidopsis	AtWWS	AT2G17950
Maize	ZmWUS2	Zm00001d026537	Foxtail millet	SiWOX1	Si2g43190
Maize	ZmWOX11	Zm00001d024410	Foxtail millet	SiWOX2	Si3g03660
Maize	ZmWOX4	Zm00001d026453	Foxtail millet	SiWOX3	Si3g05200
Maize	ZmWOX13C	Zm00001d012516	Foxtail millet	SiWOX4	Si3g14560
Maize	ZmWOX13D	Zm00001d043076	Foxtail millet	SiWOX5	Si5g27130
Rice	OsWOX1	LOC_Os04g56780	Foxtail millet	SiWOX6	Si5g36340
Rice	OsWOX2	LOC_Os05g02730	Foxtail millet	SiWOX7	Si5g37740
Rice	OsWOX3	LOC_Os11g01130	Foxtail millet	SiWOX8	Si5g38630
Rice	OsWOX4	LOC_Os04g55590	Foxtail millet	SiWOX9	Si6g09430
Rice	OsWOX5	LOC_Os01g62310	Foxtail millet	SiWOX10	Si7g26980
Rice	OsWOX6	LOC_Os03g20910	Foxtail millet	SiWOX11	Si7g33510
Rice	OsWOX7	LOC_Os01g47710	Foxtail millet	SiWOX12	Si8g01120
Rice	OsWOX8	LOC_Os01g60270	Foxtail millet	SiWOX13	Si9g41130
Rice	OsWOX9	LOC_Os01g63510	Green foxtail	SvWOX1	Sevir.2G449200
Rice	OsWOX10	LOC_Os08g14400	Green foxtail	SvWOX2	Sevir.3G028500
Rice	OsWOX11	LOC_Os07g48560	Green foxtail	SvWOX3	Sevir.3G044600
Rice	OsWOX12	LOC_Os05g48990	Green foxtail	SvWOX4	Sevir.3G148100
Rice	OsWOX13	LOC_Os07g34880	Green foxtail	SvWOX5	Sevir.5G266300
Tomato	SlWUS	Solyc02g083950	Green foxtail	SvWOX6	Sevir.5G365700
Tomato	SlWOX1	Solyc03g118770	Green foxtail	SvWOX7	Sevir.5G381600
Tomato	SlWOX2	Solyc06g076000	Green foxtail	SvWOX8	Sevir.5G391000
Tomato	SlWOX3a	Solyc11g072790	Green foxtail	SvWOX9	Sevir.6G090000
Tomato	SlWOX3b	Solyc11g072770	Green foxtail	SvWOX10	Sevir.7G274600
Tomato	SlWOX4	Solyc04g078650	Green foxtail	SvWOX11	Sevir.7G340533
Tomato	SlWOX5	Solyc03g096300	Green foxtail	SvWOX12	Sevir.8G020500
Tomato	SlWOX9	Solyc02g077390	Green foxtail	SvWOX13	Sevir.9G422800
Tomato	SlWOX11	Solyc06g072890
Tomato	SlWOX13	Solyc02g082670
