# Supplementary material for: Identification and Expression Analysis of the WOX Transcription Factor Family in Foxtail Millet (Setaria italica L.)
Source: Genes (Basel). 2024 Apr 10;15(4):476. doi: 10.3390/genes15040476 (PMC11050393; doi:10.3390/genes15040476)
Supplement: Supplementary file 1 [file genes-15-00476-s001.zip › Table S3. The Cis-element analysis of SiWOXs promoter...xlsx]

## Sheet: Sheet1
Table S3. The Cis-elements analysis of SiWOXs promoter.
Gene ID Motif	SiWOX1	SiWOX2	SiWOX3	SiWOX4	SiWOX5	SiWOX6	SiWOX7	SiWOX8	SiWOX9	SiWOX10	SiWOX11	SiWOX12	SiWOX13
AACA_motif	-	-	-	1	-	-	-	-	-	-	-	1	-
A-box	2	-	1	-	2	4	1	1	-	-	-	-	2
ABRE	-	2	6	3	7	5	1	5	2	1	1	2	1
ACE	-	-	1	-	-	-	-	-	-	-	-	1	-
AE-box	-	-	-	-	1	-	-	-	-	-	-	-	-
ARE	-	2	2	2	1	1	-	2	1	2	-	1	4
ATC-motif	-	-	-	-	-	-	-	-	-	1	-	-	-
AT-rich element	-	-	-	-	-	-	-	-	1	-	-	-	1
AuxRR-core	-	-	-	-	-	-	-	-	1	-	-	-	-
Box 4	2	-	1	1	-	2	-	-	3	-	-	-	3
CAAT-box	8	6	6	18	6	5	4	11	11	8	11	16	13
CAG-motif	-	-	-	1	-	-	-	-	-	-	-	-	-
CAT-box	-	1	1	-	3	2	1	3	1	-	2	-	3
CCAAT-box	1	1	2	1	-	-	-	-	-	1	-	1	-
CGTCA-motif	3	-	2	2	5	2	3	2	2	2	1	1	-
chs-CMA1a	-	-	-	-	-	1	-	-	-	-	-	1	-
circadian	-	1	-	-	-	1	-	-	-	-	-	-	-
GA-motif	-	-	-	-	-	1	-	-	-	-	-	-	-
Gap-box	2	-	-	-	-	-	-	-	-	-	1	-	-
GARE-motif	-	-	1	-	1	-	-	-	-	-	1	1	-
GATA-motif	-	2	-	1	-	1	-	1	1	-	2	2	1
GATT-motif	-	-	-	-	1	1	-	-	-	-	-	-	-
G-box	-	2	6	2	9	5	2	3	2	1	1	3	2
GC-motif	-	-	-	1	2	2	-	1	-	2	1	1	-
GCN4_motif	1	-	-	-	-	-	-	-	1	-	-	-	-
GT1-motif	-	1	3	3	-	-	4	2	1	1	1	-	-
I-box	2	1	-	-	-	-	-	-	-	1	-	-	-
L-box	-	-	-	-	-	-	-	-	-	-	-	-	1
LTR	1	-	1	-	1	1	1	1	-	-	-	1	-
MBS	-	3	1	-	1	1	-	-	1	2	2	1	-
MBSI	-	-	-	-	-	-	1	-	-	-	-	-	-
MRE	1	-	-	-	-	-	-	-	1	-	-	-	-
O2-site	2	-	-	1	-	1	-	-	-	1	2	1	-
P-box	1	-	1	-	-	-	-	1	1	-	-	-	-
RY-element	1	1	-	1	3	-	-	-	1	4	-	1	1
Sp1	-	-	-	-	-	3	3	3	-	1	1	-	1
TATA-box	15	6	20	21	6	17	25	8	79	26	43	44	58
TATC-box	-	-	-	-	1	1	-	-	-	-	1	1	1
TCA-element	-	1	-	-	-	1	1	-	-	-	-	-	-
TCCC-motif	1	-	6	-	-	-	1	1	1	3	-	-	-
TC-rich repeats	-	-	-	2	-	-	-	1	-	-	1	1	-
TCT-motif	2	-	-	1	-	1	-	-	1	1	-	-	-
TGACG-motif	3	-	2	2	5	2	3	2	2	2	1	1	-
TGA-element	1	-	-	-	-	1	1	-	-	1	1	-	-
