# Supplementary material for: Identification and Expression Analysis of the WOX Transcription Factor Family in Foxtail Millet (Setaria italica L.)
Source: Genes (Basel). 2024 Apr 10;15(4):476. doi: 10.3390/genes15040476 (PMC11050393; doi:10.3390/genes15040476)
Supplement: Supplementary file 1 [file genes-15-00476-s001.zip › Table S4. The Transcripts Per Million (TPM) values of the SiWOX genes in different tissues..xlsx]

## Sheet: Sheet1
Table S4. The Transcripts Per Million (TPM) values of the SiWOX genes in different tissues.
Gene ID	Em-Seed	Sd-Leaf	Sd-Root	Tl-Root	Tl-Leaf	Ss-Root	Ss-Stem	Ss-Leaf	Ss-Node	Bs-Stem	Bs-Node	Bs-Leaf	Bs-Panicle	Bs-SAM(0.5cm)	Bs-SAM(1cm)	Bs-SAM(1.5cm)	Bs-SAM(2cm)	Fl-Pulvinus	Fl-Sheath	Fl-Leaf(basal)	Fl-Leaf(front)	Fl-Leaf(middle)	Fl-Pollen	Fl-PBranches	Fl-Panicle	M1-Seed	M2-Seed	M3-Seed
SiWOX1	27.7827	3.18938	18.1139	10.996	1.20762	6.56012	12.7436	0.313206	10.223	24.9883	5.17323	0.204141	1.23431	1.38278	0.254229	0.645506	0.592093	21.1307	0.264789	0.355709	0.465845	0.431167	0	10.9238	1.39498	9.96176	8.77838	18.6015
SiWOX2	0.0657026	0.0237608	0	0.168615	0	0	0	0	0	0	0	0	0.255973	9.77131	17.9075	14.1819	10.6455	0	0	0	0	0	0	0	0.538081	0	0.220555	0
SiWOX3	0.41831	0.277865	0	1.20197	0.02409	0.018216	0.0131152	0.0282505	0.0210581	0.526826	0.296852	0.0184501	2.69539	5.53678	6.74093	11.2389	11.6261	0.236949	0.0350094	0.0606715	0	0.0145969	0	0.0058005	2.16492	0.132755	0.0389579	0.0168445
SiWOX4	1.22934	0.14262	0	0.057494	0.0719333	0	0.0172626	0	0	0	0	0.110154	0.573101	2.55488	4.07446	4.75282	3.46105	0.151587	0	0.00948866	0	0	0	0.0684292	0.856595	1.58294	1.16885	2.69337
SiWOX5	1.41535	0.0933414	0.172635	0.0564649	0.0666986	0.00759743	0.0242009	0	0	0.0418599	0	0.108339	0.997238	2.46558	3.81051	3.46113	2.94003	0.758767	0.0034413	0.0187526	0	0.0412106	0.0501915	0.20673	1.14314	1.62218	4.90316	2.03745
SiWOX6	8.23645	8.42799	10.5119	10.7716	1.60937	2.38675	10.7426	1.02501	19.594	9.8841	10.2964	2.88097	15.633	15.8112	15.5027	15.1745	14.0776	4.65697	2.7038	1.60959	1.67407	1.74921	0.154833	8.46449	11.6165	1.93057	3.48654	3.55143
SiWOX7	0	0	0	0	0	1.26334	0.0221697	0.635468	0	0	0	0.309676	0	0.265213	0.0292126	0.179182	0.20649	0.111237	0.167399	0.132836	0.114813	0.320876	0	0.953895	0.0233749	41.9432	67.3945	47.897
SiWOX8	2.8684	0.227168	0.676712	0.798954	0	0.161754	0.119732	0	0.824746	0.136355	0.704163	0	0.778044	0.290944	0	0.28539	0.198105	0.0948719	0	0	0	0	0	0	0.395834	0.116798	0.0879485	0.0474437
SiWOX9	2.91044	0.0544983	0	0.786784	0	0	0	0	0.154974	0.115685	0	0	0.120145	0.157961	0.121535	0	0.046955	0.300746	0	0.0134757	0.014809	0.0146829	0.0197929	0	0.619196	1.49451	0.687511	0.538609
SiWOX10	0.957751	0.542423	0	0.907519	0	0	2.44601	0	9.64594	0.867076	1.69641	0	1.19725	0.824493	1.17554	1.64604	2.79171	0	0	0	0	0	0	0	0.0731479	0.116547	0.173843	0.149562
SiWOX11	0.107097	0.0223903	0	0.109548	0	0	0	0	0	0	0	0	0.403862	0.105023	0.190369	0.547698	0.891704	0	0	0	0	0	0.0113477	0	0.207851	0	0.0158904	0
SiWOX12	0.126392	0.199121	0	0.26837	0	0	0	0	0	0	0	0	0.651595	0.101281	0.199346	0.6354	2.09393	0	0	0	0	0	0	0	0.609079	0.0120883	0	0.0213676
SiWOX13	13.8215	0.540314	3.66457	6.53522	0.242554	6.20493	1.13297	0.0253342	0.814451	1.00221	1.04402	0.364634	0.871715	0.170471	0.047175	0.0469903	0.103216	1.41751	0.285362	0.266205	0.0281936	0.294042	0.0636304	0.280508	0.614328	7.73439	4.85632	12.1501
