# Supplementary material for: Identification and Expression Analysis of the WOX Transcription Factor Family in Foxtail Millet (Setaria italica L.)
Source: Genes (Basel). 2024 Apr 10;15(4):476. doi: 10.3390/genes15040476 (PMC11050393; doi:10.3390/genes15040476)
Supplement: Supplementary file 1 [file genes-15-00476-s001.zip › Text S1. Information about SiWOXs protein amino acid ...txt]

>SiWOX1
MEGGLSPERHAAAEPVRSRWTPKPEQILILESIFNSGMVNPPKDETVRIRKLLERFGAVGDANVFYWFQNRRSRSRRRQRQLQAQAQAAAAAAAATGSSSSSGSPPTSGGAGLAPGHAGSAASSTMGMFAHGAAYGSSASASWPPSSAGMMGDLDCGGGDDLFAISRQMGYADGGGSGSSAAAAVSQQQQHQQLYYSCQPGSMTVFINGVATEVPRGPIDLRSMFGQDVMLVHSTGGLLPVNEYGVLMQSLQMGESYFLVTRG
>SiWOX2
MAANVGGKSVVGGGAGAGGTTGGGAAACRASGSRWTPTPEQIRILKELYYGCGIRSPNSEQIQRITAMLRQHGKIEGKNVFYWFQNHKARERQKRRLTNLDVNVPAAAAADVGHLGVLSLSSPSGAAPPSSPLGLYPGNGGASALQLDTSSDWGSTTAVATETCFLQDYMGVMRSTAGHHDSSAGGAAASPWACFSSPDSWAAAPAMTRAPETLPLFPTGDNVQPPRPRRGAPAGDAIRGGGGGSGYLPTLPFWGAAATAATATTTTTSVTIQQQHHQLLQLQDQYSFYTTNSQPPSSHDASSAATASLELSLSSWCSPYPAGTM
>SiWOX3
MPSQQGQTQAQAQAAQQPVVAGSTRWCPTPEQLMILEEMYRGGLRTPSASQIQQITAHLACYGRIEGKNVFYWFQNHKARDRQKLRRRLCMSHHLLSCAQYYAAAHHGHHGFLAAAPPALPAAPYGGCGVFDQTAAGQLLSPTSPTPAAAAAAAAAAAAYGYYYPATAAFAPAPPSRCVGAATPPSPTQLFHYQAGGGGGIAPVEALGRPEYSLGKLDNFGVALDDVVVSSAAAADMAPPGFEVAPPPAAFCRPLKTLDLFPGGLKEEQHDVA
>SiWOX4
MASSNRHWPSMYRSSLACNFQQPQPDMNNGGGGKSLMSSRSEESGRNPEPRPRWNPRPEQIRILEGIFNSGMVNPPRDEIRRIRLQLQEYGPVGDANVFYWFQNRKSRTKHKLRAAGQLQPSGRAALSRACAPPPPALAPAPMTPPRHLLASPVAPTSSSSSSSDRSSGSSKSARTAVLLPPPAAAAIQGVLPATAIDLLSPKPTPALAAHQLYYHSQQLMAPAVPPPMPELITSPEPFLLHWQQQGGHYLPATELGGVLGAHTHEPPPAMHPAVSPSVLLGLCNEALGQDCVDIISSKQQGLGHGQYWNTTCGSDLSSNNKTDAVSDVIRDDEKARLGLLHYGFGAAAAAATSAPLAAPVQPAAADASTAMLLPSSAPSNVAAATSSVLTDQLQGLLDPGLIGGTPLPPPTATVVVVARDAVTCAVTAQFSVPAMRLDVKLAFGDAAVLVRHTGEPVLVDESGVTVEPLQQDTLYYLLMVTH
>SiWOX5
MASSFNNRHWPSMFRSKHAAEQWQPQPDISSSPPSSLLSGGGNTTNTGGSCLNKHPSSGYAGGEERTPDPKPRWNPRPEQIRILEAIFNSGMINPPRDEIPRIRMRLQEYGQVGDANVFYWFQNRKSRSKNKLRAAGAARPCPARAPARAAAVTPPPPPAPPQLLTTTQQVQLLASPVPQAAPTSSSSSSSDRSSGSSRPAAKRAAQAMSPTAAMDLLGPLAAACPQMYYQGQPVAPPASAPAHKVHDLVASDEPIFQPWPQGCCLSAAELAAILGGQYMHVPVPVQQQPPAALPAGAFLGLCNEVTEPAITGQRTCTTWGAGLGQYCPGGGAEHHQLGKNTDAAPAREVAHEDATKLGLLQYCFGDSTAVDATAGAATMRDAAVTVATVAATATTARLTGLPASSAAPNGVVANYDLMQLQGLAADGALGAGATTTSTGAPVAVATAAVAGEQQEGGGVAALCITDSVTGRSVAHSVAAARLDVRAQFGEAAVLFRCAGERGLDLEHVPVDASGCTVQPLQHGAFYYVLV
>SiWOX6
MEWGDRAKASAVAAAAAAADERAGGGGEGLGGYVKVMTDEQMEVLRKQISIYATICEQLVEMHRTLTEHQDSIAGMRFSNLYCDPLIIPGGHKITARQRWQPTPMQLQILENIFDQGNGTPSKQKIKEITAELSHHGQISETNVYNWFQNRRARSKRKQAAALPNNAESEAEVDEDALTDKKPKSDRPLHENKAMTMSIHNAERISGMHHFDASDHDQIGGMMYGSSDNGMRSSGNPGQMSFYENIMSNPRIDHFPGKVESSRSFSHLQHGEGFDMFG
>SiWOX7
MEAAPQHGGAGVIDLEGSGSGGAPLSPPLSPASAAAAALANARWNPTKEQLAALEGLYEHGLRTPSAEQIKQITARLREHGHIEGKNVFYWFQNHKARQRQKQKQDSFAYFTRLLRRPPPLPMLVRPPGPLPYPHGRLPVPAPPAAAAAACSSSNGGTHVMYRSPFYMPAAPQAPAANALYYHPQHQHQVPASVMYPRMEVAQDKMIPAAAQHNHHHHRHHPAAGAMYHAAAAGNNASTTPMHVLHFPPAAAVDAGPSRETLQLFPLQPTFLLPADKGRAAGGGASMAPAPSTASASFSGESESLEESPDSYSEALAVPFYDFFGLQSGGR
>SiWOX8
MEALSGRVGVKCGRWNPTAEQVKVLTELFRAGLRTPSTEQIQRISTHLSAFGKVESKNVFYWFQNHKARERHHHKKRRRGASSPDSGSGSGSNEEDAVGRAASHEAVVEPDLVLQPPESKREARSYSHHHRLLTCYVRDVVEQQAAEALWERPTREVETLELFPLKSYVDLEAEKVRYVRSSASEQCREFSFFDVAAGRDPPLELRLCSFGP
>SiWOX9
MDSHHGQAHRSSEGEPTMARSRWAPKPEQILILESIFNSGMVNPAKDETARIRRLLERFGAVRDANVFYWFQNRRSRSRRRARQLQQACSATAHQLPAAGVGAGHYHGVNDNASPFGMNGHSQVRAGMMPAAAPLPSVAATAPHFFAEEVDSGDDLFAISRQMGLMSRGGDHRCGYTASDASQMTYQPTGMTSIQVFINGAVYEVPGAGAPLDLAGTFGHDAMLVHSSGEILPVNEHGVLMKSLQMGECYYLVSRST
>SiWOX10
MRLHHFHVAYLDKAASPSSSPPSISQSLSSSAIPLALQCLRPLAPKISFPEARKMVVLPEFSRVRNASRLLNCTVQVPTGGTTRWNPSPDQIKVLEMLYRGGMRTPNSFQIEQITEELGKYGRIEGKNVFYWFQNHKARERQKQKRAALLTLSTTSSLPSPETKVGVGKEEEASCEDASSRKRRCRTWGDDVHGDAAPATEVVADCTDDVTLELFPLRPDQGKSKLIN
>SiWOX11
MPQTPSTRWCPTPEQLMILEEMYRSGVRTPNAAEIQQITAHLAYYGRIEGKNVFYWFQNHKARERQRLRRRLCARHQQQTAAVAPPPGPGPAGGSSAAGVHPAVMQLHHHHHPYATCSFMPHHLGGYLGQQHQQQAATLPAVPAAAGAGGKAMLSNHQQPEEWETMEHCNAATASGGSSDELPPCCRRPLKTLDLFPTKSTGLKDECSSSKSSSCSTSTN
>SiWOX12
MPQTPSTRWCPTPEQLMILEEMYRSGVRTPNAAEIQQITAHLAYYGRIEGKNVFYWFQNHKARERQRLRRRLCARHQQQTQPAAVAPPPGPGPSPAGGSSAAGVHPAVMQLHHHHPYATCSFMPHHPHHLGGYLGHQQQQQQAATLPAVPAAAGAGGKATLSNHQQPEWETMEHCNATASGGSSDELPPCCRRPLKTLDLFPTKSTGLKDECSSSKSSSCSTSTN
>SiWOX13
MEGSSNSPDRQSSGGSPEERGSGGSGSGGRGTGGEPVRSRWTPKPEQILILESIFNSGMVNPPKDETVRIRKLLERFGAVGDANVFYWFQNRRSRSRRRQRQMQAAAAAAAAAASSAAQSSPAASPTVGLPSGAVQYPLAMGGSACQYEQQASSSSSSGSTGGSSLGLFALGPGVPGTGAGYFQASCGASSPLASGLMGDVDSGGGNDDLFAISRQMGFAESPVAASSSVAPSTAGHQQQYYSCQSPAATITVFINGVPMEVPRGPIDLRAMFGQDVMLVHSTGALLPVNDYGILTQSLQMGESYFLVARPT
